# Supplementary material for: Evaluating intra-action reviews at points of entry: ongoing learning opportunities during the COVID-19 pandemic
Source: BMC Public Health. 2023 Jan 6;23:36. doi: 10.1186/s12889-022-14706-4 (PMC9816518; doi:10.1186/s12889-022-14706-4)
Supplement: Supplementary file 6 — Additional file 6. [file 12889_2022_14706_MOESM6_ESM.xlsx]

## Sheet: Title
Additional file 6 - Participant evaluation data and analyses. Excel file.
Sheet 2	Rough data
Sheet 3	Analyses
Sheet 4	Ports vs. Airports comparison

## Sheet: Rough data file
POE type	vraag 1	vraag 2	vraag 3	vraag4	vraag5	vraag6	vraag7	vraag8	vraag9	vraag10	vraag 11	vraag12	vraag13	vraag14	vraag15	vraag16	vraag17	vraag18
Port	Neutral	Agree	Agree	Neutral	Agree	Agree	Agree	Neutral	Agree	Agree	Agree	Neutral	Neutral	Neutral	Neutral	Neutral	Neutral	Neutral
Port	Totally agree	Totally agree	Neutral	Agree	Agree	Agree	Agree	Agree	Agree	Neutral	Agree	Totally agree	Agree	Neutral	Neutral	Almost sure	Almost sure	Almost sure
Port	Agree	Agree	Totally agree	Agree	Agree	Totally agree	Totally agree	Agree	Agree	Agree	Agree	Agree	Agree	Neutral	Neutral	Neutral	Neutral	Neutral
Port	Agree	Agree	Totally agree	Agree	Totally agree	Totally agree	Agree	Agree	Totally agree	Agree	Totally agree	Agree	Totally agree	Totally sure	Totally sure	Totally sure	Totally sure	Totally sure
Port	Agree	Agree	Agree	Totally agree	Agree	Neutral	Agree	Niet Agree	Agree	Agree	Totally agree	Neutral	Agree	Almost sure	Almost sure	Almost sure	Almost sure	Totally sure
Port	Totally agree	Totally agree	Agree	Agree	Totally agree	Agree	Totally agree	Agree	Agree	Agree	Agree	Agree	Agree	Almost sure	Neutral	Almost sure	Almost sure	Totally sure
Port	Neutral	Agree	Agree	Agree	Agree	Agree	Neutral	Neutral	Neutral	Neutral	Neutral	Agree	Totally agree	Almost sure	Totally sure	Almost sure	Almost sure	Almost sure
Port	Agree	Agree	Neutral	Neutral	Totally agree	Agree	Agree	Agree	Agree	Agree	Agree	Agree	Agree	Neutral	Almost sure	Almost sure	Almost sure	Almost sure
Port	Totally agree	Totally agree	Niet Agree	Niet Agree	Totally agree	Agree	Totally agree	Agree	Agree	Agree	Agree	Agree	Agree	Almost sure	Almost sure	Almost sure	Almost sure	Almost sure
Port	Agree	Totally agree	Neutral	Neutral	Agree	Agree	Agree	Neutral	Neutral	Agree	Niet Agree	Agree	Agree	Neutral	Almost sure	Almost sure	Neutral	Almost sure
Port	Agree	Agree	Agree	Agree	Agree	Neutral	Agree	Neutral	Agree	Agree	Agree	Neutral	Agree	Almost sure	Almost sure	Totally sure	Almost sure	Totally sure
Airport	Totally agree	Agree	Totally agree	Agree	Agree	Agree	Agree	Neutral	Agree	Agree	Totally agree	Totally agree	Totally agree	Almost sure	Maybe	Maybe	Maybe	Almost sure
Airport	Agree	Agree	Totally agree	Totally agree	Totally agree	Totally agree	Totally agree	Totally agree	Totally agree	Agree	Neutral	Agree	Agree	Maybe	Maybe	Maybe	Maybe	Maybe
Airport	Totally agree	Agree	Agree	Agree	Totally agree	Agree	Totally agree	Agree	Agree	Totally agree	Totally agree	Agree	Agree	Maybe	Almost sure	Maybe	Maybe	Maybe
Airport	Agree	Neutral	Neutral	Neutral	Agree	Agree	Agree	Neutral	Neutral	Agree	Agree	Neutral	Neutral	Neutral	Neutral	Neutral	Neutral	Neutral
Airport	Agree	Totally agree	Agree	Agree	Agree	Agree	Agree	Agree	Agree	Agree	Agree	Agree	Agree	Maybe	Maybe	Maybe	Maybe	Maybe
Airport	Agree	Agree	Agree	Agree	Agree	Neutral	Agree	Agree	Agree	Agree	Agree	Neutral	Neutral	Maybe	Neutral	Maybe	Niet	Maybe
Airport	Agree	Agree	Agree	Agree	Agree	Neutral	Agree	Niet Agree	Agree	Agree	Agree	Agree	Agree	Neutral	Maybe	Maybe	Neutral	Neutral

## Sheet: Analyses
	For calculations mean, SD, median, mode:
	Totally agree = 5
	Agree = 4
	Neutral = 3
	Disagree = 2
	Totally disagree = 1
	PORTS
	The IAR made it possible to identify challenges and problems in the COVID-19 response in ports
	Totally agree		3
	Agree		6
	Neutral		2
	Disagree		0
	Totally disagree		0
	5	5	5	4	4	4	4	4	4	3	3
	MEAN	4.09091
	SD	0.700649
	MEDIAN	4
	MODE	4
	The IAR made it possible for participants to share experiences and solutions in the COVID-19 response in ports
	Totally agree		4
	Agree		7
	Neutral		0
	Disagree		0
	Totally disagree		0
	5	5	5	5	4	4	4	4	4	4	4
	MEAN	4.36364
	SD	0.504525
	MEDIAN	4
	MODE	4
	The IAR contributed to an improved cooperation amongst different public health partners and disciplines involved in the COVID-19 response in ports
	Totally agree		2
	Agree		5
	Neutral		3
	Disagree		1
	Totally disagree		0
	5	5	4	4	4	4	4	3	3	3	2
	MEAN	3.72727
	SD	0.904534
	MEDIAN	4
	MODE	4
	The IAR contributed to an improved multisectoral cooperation and coordination amongst involved parties in the COVID-19 response in ports
	Totally agree		1
	Agree		6
	Neutral		3
	Disagree		1
	Totally disagree		0
	5	4	4	4	4	4	4	3	3	3	2
	MEAN	3.63636
	SD	0.80904
	MEDIAN	4
	MODE	4
	During the IAR, there was room for participants to do suggestions how to improve the COVID-19 response in ports
	Totally agree		4
	Agree		7
	Neutral		0
	Disagree		0
	Totally disagree		0
	5	5	5	5	4	4	4	4	4	4	4
	MEAN	4.36364
	SD	0.504525
	MEDIAN	4
	MODE	4
	The presentation given on the method and process of the IAR meeting was clear and useful
	Totally agree		2
	Agree		7
	Neutral		2
	Disagree		0
	Totally disagree		0
	5	5	4	4	4	4	4	4	4	3	3
	MEAN	4
	SD	0.632456
	MEDIAN	4
	MODE	4
	The introduction on the Dutch situation and timeline of important events presented were useful and efficient
	Totally agree		3
	Agree		7
	Neutral		1
	Disagree		0
	Totally disagree		0
	5	5	5	4	4	4	4	4	4	4	3
	MEAN	4.18182
	SD	0.603023
	MEDIAN	4
	MODE	4
	The first session, in which we discussed the implementation of different control measures in ports, went efficiently
	Totally agree		0
	Agree		6
	Neutral		4
	Disagree		1
	Totally disagree		0
	4	4	4	4	4	4	3	3	3	3	2
	MEAN	3.45455
	SD	0.687552
	MEDIAN	4
	MODE	4
	The second session, in which we discussed the cooperation in the COVID-19 control in ports, went efficiently
	Totally agree		1
	Agree		8
	Neutral		2
	Disagree		0
	Totally disagree		0
	5	4	4	4	4	4	4	4	4	3	3
	MEAN	3.90909
	SD	0.53936
	MEDIAN	4
	MODE	4
	The number of participants involved in the IAR meeting and its different sessions was adequately
	Totally agree		0
	Agree		9
	Neutral		2
	Disagree		0
	Totally disagree		0
	4	4	4	4	4	4	4	4	4	3	3
	MEAN	3.81818
	SD	0.40452
	MEDIAN	4
	MODE	4
	The participants involved in the IAR had the right profile to participate
	Totally agree		2
	Agree		7
	Neutral		1
	Disagree		1
	Totally disagree		0
	5	5	4	4	4	4	4	4	4	3	2
	MEAN	3.90909
	SD	0.831209
	MEDIAN	4
	MODE	4
	The methods used during this IAR could also be effective for evaluations of other subjects or events
	Totally agree		1
	Agree		7
	Neutral		3
	Disagree		0
	Totally disagree		0
	5	4	4	4	4	4	4	4	3	3	3
	MEAN	3.81818
	SD	0.603023
	MEDIAN	4
	MODE	4
	Generally, I consider the IAR methodology effective for achieving objective and concrete results
	Totally agree		2
	Agree		8
	Neutral		1
	Disagree		0
	Totally disagree		0
	5	5	4	4	4	4	4	4	4	4	3
	MEAN	4.09091
	SD	0.53936
	MEDIAN	4
	MODE	4
	The results of the IAR can contribute to put the most important defects in the COVID-19 response in ports timely on the agenda
	Totally agree		1
	Agree		5
	Neutral		5
	Disagree		0
	Totally disagree		0
	5	4	4	4	4	4	3	3	3	3	3
	MEAN	3.63636
	SD	0.6742
	MEDIAN	4
	MODE	4
	The results of the IAR can contribute to put the defects in coordination and cooperation on the agenda
	Totally agree		2
	Agree		5
	Neutral		4
	Disagree		0
	Totally disagree		0
	5	5	4	4	4	4	4	3	3	3	3
	MEAN	3.81818
	SD	0.750757
	MEDIAN	4
	MODE	4
	The results of the IAR can contribute to identify, repeat and retain solutions and efficient examples from practice
	Totally agree		2
	Agree		7
	Neutral		2
	Disagree		0
	Totally disagree		0
	5	5	4	4	4	4	4	4	4	3	3
	MEAN	4
	SD	0.632456
	MEDIAN	4
	MODE	4
	The results of the IAR can contribute to support and strengthen individuals to improve handling the challenges of the COVID-19 response
	Totally agree		1
	Agree		7
	Neutral		3
	Disagree		0
	Totally disagree		0
	5	4	4	4	4	4	4	4	3	3	3
	MEAN	3.81818
	SD	0.603023
	MEDIAN	4
	MODE	4
	The results of the IAR can contribute to draw attention to solutions of new capacity developed during the COVID-19 response
	Totally agree		4
	Agree		5
	Neutral		2
	Disagree		0
	Totally disagree		0
	5	5	5	5	4	4	4	4	4	3	3
	MEAN	4.18182
	SD	0.750757
	MEDIAN	4
	MODE	4
	AIRPORTS
	The IAR made it possible to identify challenges and problems in the COVID-19 response on airports
	Totally agree		2
	Agree		5
	Neutral		0
	Disagree		0
	Totally disagree		0
	5	5	4	4	4	4	4
	MEAN	4.28571
	SD	0.48795
	MEDIAN	4
	MODE	4
	The IAR made it possible for participants to share experiences and solutions in the COVID-19 response on airports
	Totally agree		1
	Agree		5
	Neutral		1
	Disagree		0
	Totally disagree		0
	5	4	4	4	4	4	3
	MEAN	4
	SD	0.57735
	MEDIAN	4
	MODE	4
	The IAR contributed to an improved cooperation amongst different public health partners and disciplines involved in the COVID-19 response on airports
	Totally agree		2
	Agree		4
	Neutral		1
	Disagree		0
	Totally disagree		0
	5	5	4	4	4	4	3
	MEAN	4.14286
	SD	0.690066
	MEDIAN	4
	MODE	4
	The IAR contributed to an improved multisectoral cooperation and coordination amongst involved parties in the COVID-19 response on airports
	Totally agree		1
	Agree		5
	Neutral		1
	Disagree		0
	Totally disagree		0
	5	4	4	4	4	4	3
	MEAN	4
	SD	0.57735
	MEDIAN	4
	MODE	4
	During the IAR, there was room for participants to do suggestions how to improve the COVID-19 response on airports
	Totally agree		2
	Agree		5
	Neutral		0
	Disagree		0
	Totally disagree		0
	5	5	4	4	4	4	4
	MEAN	4.28571
	SD	0.48795
	MEDIAN	4
	MODE	4
	The presentation given on the method and process of the IAR meeting was clear and useful
	Totally agree		1
	Agree		4
	Neutral		2
	Disagree		0
	Totally disagree		0
	5	4	4	4	4	3	3
	MEAN	3.85714
	SD	0.690066
	MEDIAN	4
	MODE	4
	The introduction on the Dutch situation and timeline of important events presented were useful and efficient
	Totally agree		2
	Agree		5
	Neutral		0
	Disagree		0
	Totally disagree		0
	5	5	4	4	4	4	4
	MEAN	4.28571
	SD	0.48795
	MEDIAN	4
	MODE	4
	The first session, in which we discussed the implementation of different control measures on airports, went efficiently
	Totally agree		1
	Agree		3
	Neutral		2
	Disagree		1
	Totally disagree		0
	5	4	4	4	3	3	2
	MEAN	3.57143
	SD	0.9759
	MEDIAN	4
	MODE	4
	The second session, in which we discussed the cooperation in the COVID-19 control on airports, went efficiently
	Totally agree		1
	Agree		5
	Neutral		1
	Disagree		0
	Totally disagree		0
	5	4	4	4	4	4	3
	MEAN	4
	SD	0.57735
	MEDIAN	4
	MODE	4
	The number of participants involved in the IAR meeting and its different sessions was adequately
	Totally agree		1
	Agree		6
	Neutral		0
	Disagree		0
	Totally disagree		0
	5	4	4	4	4	4	4
	MEAN	4.14286
	SD	0.377964
	MEDIAN	4
	MODE	4
	The participants involved in the IAR had the right profile to participate
	Totally agree		2
	Agree		4
	Neutral		1
	Disagree		0
	Totally disagree		0
	5	5	4	4	4	4	3
	MEAN	4.14286
	SD	0.690066
	MEDIAN	4
	MODE	4
	The methods used during this IAR could also be effective for evaluations of other subjects or events
	Totally agree		1
	Agree		4
	Neutral		2
	Disagree		0
	Totally disagree		0
	5	4	4	4	4	3	3
	MEAN	3.85714
	SD	0.690066
	MEDIAN	4
	MODE	4
	Generally, I consider the IAR methodology effective for achieving objective and concrete results
	Totally agree		1
	Agree		4
	Neutral		2
	Disagree		0
	Totally disagree		0
	5	4	4	4	4	3	3
	MEAN	3.85714
	SD	0.690066
	MEDIAN	4
	MODE	4
	The results of the IAR can contribute to put the most important defects in the COVID-19 response on airports timely on the agenda
	Totally agree		1
	Agree		4
	Neutral		2
	Disagree		0
	Totally disagree		0
	5	4	4	4	4	3	3
	MEAN	3.85714
	SD	0.690066
	MEDIAN	4
	MODE	4
	The results of the IAR can contribute to put the defects in coordination and cooperation on the agenda
	Totally agree		1
	Agree		4
	Neutral		2
	Disagree		0
	Totally disagree		0
	5	4	4	4	4	3	3
	MEAN	3.85714
	SD	0.690066
	MEDIAN	4
	MODE	4
	The results of the IAR can contribute to identify, repeat and retain solutions and efficient examples from practice
	Totally agree		0
	Agree		6
	Neutral		1
	Disagree		0
	Totally disagree		0
	4	4	4	4	4	4	3
	MEAN	3.85714
	SD	0.377964
	MEDIAN	4
	MODE	4
	The results of the IAR can contribute to support and strengthen individuals to improve handling the challenges of the COVID-19 response
	Totally agree		0
	Agree		4
	Neutral		2
	Disagree		1
	Totally disagree		0
	4	4	4	4	3	3	2
	MEAN	3.42857
	SD	0.786796
	MEDIAN	4
	MODE	4
	The results of the IAR can contribute to draw attention to solutions of new capacity developed during the COVID-19 response
	Totally agree		1
	Agree		4
	Neutral		2
	Disagree		0
	Totally disagree		0
	5	4	4	4	4	3	3
	MEAN	3.85714
	SD	0.690066
	MEDIAN	4
	MODE	4
	PORTS & AIRPORTS COMBINED
	The IAR made it possible to identify challenges and problems in the COVID-19 response in ports/on airports
	Totally agree		5
	Agree		11
	Neutral		2
	Disagree		0
	Totally disagree		0
	5	5	5	5	5	4	4	4	4	4	4	4	4	4	4	4	3	3
	MEAN	4.16667
	SD	0.618347
	MEDIAN	4
	MODE	4
	The IAR made it possible for participants to share experiences and solutions in the COVID-19 response in ports/on airports
	Totally agree		5
	Agree		12
	Neutral		1
	Disagree		0
	Totally disagree		0
	5	5	5	5	5	4	4	4	4	4	4	4	4	4	4	4	4	3
	MEAN	4.22222
	SD	0.548319
	MEDIAN	4
	MODE	4
	The IAR contributed to an improved cooperation amongst different public health partners and disciplines involved in the COVID-19 response in ports/on airports
	Totally agree		4
	Agree		9
	Neutral		4
	Disagree		1
	Totally disagree		0
	5	5	5	5	4	4	4	4	4	4	4	4	4	3	3	3	3	2
	MEAN	3.88889
	SD	0.832352
	MEDIAN	4
	MODE	4
	The IAR contributed to an improved multisectoral cooperation and coordination amongst involved parties in the COVID-19 response in ports/on airports
	Totally agree		2
	Agree		11
	Neutral		4
	Disagree		1
	Totally disagree		0
	5	5	4	4	4	4	4	4	4	4	4	4	4	3	3	3	3	2
	MEAN	3.77778
	SD	0.732084
	MEDIAN	4
	MODE	4
	During the IAR, there was room for participants to do suggestions how to improve the COVID-19 response in ports/on airports
	Totally agree		6
	Agree		12
	Neutral		0
	Disagree		0
	Totally disagree		0
	5	5	5	5	5	5	4	4	4	4	4	4	4	4	4	4	4	4
	MEAN	4.33333
	SD	0.485071
	MEDIAN	4
	MODE	4
	The presentation given on the method and process of the IAR meeting was clear and useful
	Totally agree		3
	Agree		11
	Neutral		4
	Disagree		0
	Totally disagree		0
	5	5	5	4	4	4	4	4	4	4	4	4	4	4	3	3	3	3
	MEAN	3.94444
	SD	0.639137
	MEDIAN	4
	MODE	4
	The introduction on the Dutch situation and timeline of important events presented were useful and efficient
	Totally agree		5
	Agree		12
	Neutral		1
	Disagree		0
	Totally disagree		0
	5	5	5	5	5	4	4	4	4	4	4	4	4	4	4	4	4	3
	MEAN	4.22222
	SD	0.548319
	MEDIAN	4
	MODE	4
	The first session, in which we discussed the implementation of different control measures in ports/on airports, went efficiently
	Totally agree		1
	Agree		9
	Neutral		6
	Disagree		2
	Totally disagree		0
	5	4	4	4	4	4	4	4	4	4	3	3	3	3	3	3	2	2
	MEAN	3.5
	SD	0.785905
	MEDIAN	4
	MODE	4
	The second session, in which we discussed the cooperation in the COVID-19 control in ports/on airports, went efficiently
	Totally agree		2
	Agree		13
	Neutral		3
	Disagree		0
	Totally disagree		0
	5	5	4	4	4	4	4	4	4	4	4	4	4	4	4	3	3	3
	MEAN	3.94444
	SD	0.539305
	MEDIAN	4
	MODE	4
	The number of participants involved in the IAR meeting and its different sessions was adequately
	Totally agree		1
	Agree		15
	Neutral		2
	Disagree		0
	Totally disagree		0
	5	4	4	4	4	4	4	4	4	4	4	4	4	4	4	4	3	3
	MEAN	3.94444
	SD	0.416176
	MEDIAN	4
	MODE	4
	The participants involved in the IAR had the right profile to participate
	Totally agree		4
	Agree		11
	Neutral		2
	Disagree		1
	Totally disagree		0
	5	5	5	5	4	4	4	4	4	4	4	4	4	4	4	3	3	2
	MEAN	4
	SD	0.766965
	MEDIAN	4
	MODE	4
	The methods used during this IAR could also be effective for evaluations of other subjects or events
	Totally agree		2
	Agree		11
	Neutral		5
	Disagree		0
	Totally disagree		0
	5	5	4	4	4	4	4	4	4	4	4	4	4	3	3	3	3	3
	MEAN	3.83333
	SD	0.618347
	MEDIAN	4
	MODE	4
	Generally, I consider the IAR methodology effective for achieving objective and concrete results
	Totally agree		3
	Agree		12
	Neutral		3
	Disagree		0
	Totally disagree		0
	5	5	5	4	4	4	4	4	4	4	4	4	4	4	4	3	3	3
	MEAN	4
	SD	0.594089
	MEDIAN	4
	MODE	4
	The results of the IAR can contribute to put the most important defects in the COVID-19 response in ports/on airports timely on the agenda
	Totally agree		2
	Agree		9
	Neutral		7
	Disagree		0
	Totally disagree		0
	5	5	4	4	4	4	4	4	4	4	4	3	3	3	3	3	3	3
	MEAN	3.72222
	SD	0.669113
	MEDIAN	4
	MODE	4
	The results of the IAR can contribute to put the defects in coordination and cooperation on the agenda
	Totally agree		3
	Agree		9
	Neutral		6
	Disagree		0
	Totally disagree		0
	5	5	5	4	4	4	4	4	4	4	4	4	3	3	3	3	3	3
	MEAN	3.83333
	SD	0.707107
	MEDIAN	4
	MODE	4
	The results of the IAR can contribute to identify, repeat and retain solutions and efficient examples from practice
	Totally agree		2
	Agree		13
	Neutral		3
	Disagree		0
	Totally disagree		0
	5	5	4	4	4	4	4	4	4	4	4	4	4	4	4	3	3	3
	MEAN	3.94444
	SD	0.539305
	MEDIAN	4
	MODE	4
	The results of the IAR can contribute to support and strengthen individuals to improve handling the challenges of the COVID-19 response
	Totally agree		1
	Agree		11
	Neutral		5
	Disagree		1
	Totally disagree		0
	5	4	4	4	4	4	4	4	4	4	4	4	3	3	3	3	3	2
	MEAN	3.66667
	SD	0.685994
	MEDIAN	4
	MODE	4
	The results of the IAR can contribute to draw attention to solutions of new capacity developed during the COVID-19 response
	Totally agree		5
	Agree		9
	Neutral		4
	Disagree		0
	Totally disagree		0
	5	5	5	5	5	4	4	4	4	4	4	4	4	4	3	3	3	3
	MEAN	4.05556
	SD	0.725358
	MEDIAN	4
	MODE	4

## Sheet: Ports vs. Airports
Calculations Mann Whitney Test
Totally disagree = 1, disagree = 2, neutral = 3, agree = 4, totally agree = 5
The IAR made it possible to identify challenges and problems in the COVID-19 response in ports/on airports
Airports	Ports		Airports (ranks)	Ports (ranks)
5	5		16	16
5	5		16	16
4	5		8	16
4	4		8	8
4	4		8	8
4	4		8	8
4	4		8	8
	4			8
	4			8
	3			1.5
	3			1.5
			R1	72
			R2	99
			N1	7
			N2	11
			U1	33
			U2	44
			U	33
			z	-0.498117
			p	0.618402
The IAR made it possible for participants to share experiences and solutions in the COVID-19 response in ports/on airports
Airports	Ports		Airports (ranks)	Ports (ranks)
5	5		16	16
4	5		7.5	16
4	5		7.5	16
4	5		7.5	16
4	4		7.5	7.5
4	4		7.5	7.5
3	4		1	7.5
	4			7.5
	4			7.5
	4			7.5
	4			7.5
			R1	54.5
			R2	116.5
			N1	7
			N2	11
			U1	50.5
			U2	26.5
			U	26.5
			z	-1.0868
			p	0.277125
The IAR contributed to an improved cooperation amongst different public health partners and disciplines involved in the COVID-19 response in ports/on airports
Airports	Ports		Airports (ranks)	Ports (ranks)
5	5		16.5	16.5
5	5		16.5	16.5
4	4		10	10
4	4		10	10
4	4		10	10
4	4		10	10
3	4		3.5	10
	3			3.5
	3			3.5
	3			3.5
	2			1
			R1	76.5
			R2	94.5
			N1	7
			N2	11
			U1	28.5
			U2	48.5
			U	28.5
			z	-0.905667
			p	0.365112
The IAR contributed to an improved multisectoral cooperation and coordination amongst involved parties in the COVID-19 response in ports/on airports
Airports	Ports		Airports (ranks)	Ports (ranks)
5	5		17.5	17.5
4	4		11	11
4	4		11	11
4	4		11	11
4	4		11	11
4	4		11	11
3	4		3.5	11
	3			3.5
	3			3.5
	3			3.5
	2			1
			R1	76
			R2	95
			N1	7
			N2	11
			U1	29
			U2	48
			U	29
			z	-0.860383
			p	0.389578
During the IAR, there was room for participants to do suggestions how to improve the COVID-19 response in ports/on airports
Airports	Ports		Airports (ranks)	Ports (ranks)
5	5		15.5	15.5
5	5		15.5	15.5
4	5		6.5	15.5
4	5		6.5	15.5
4	4		6.5	6.5
4	4		6.5	6.5
4	4		6.5	6.5
	4			6.5
	4			6.5
	4			6.5
	4			6.5
			R1	63.5
			R2	107.5
			N1	7
			N2	11
			U1	41.5
			U2	35.5
			U	35.5
			z	-0.2717
			p	0.785853
The presentation given on the method and process of the IAR meeting was clear and useful
Airports	Ports		Airports (ranks)	Ports (ranks)
5	5		17	17
4	5		10	17
4	4		10	10
4	4		10	10
4	4		10	10
3	4		2.5	10
3	4		2.5	10
	4			10
	4			10
	3			2.5
	3			2.5
			R1	62
			R2	109
			N1	7
			N2	11
			U1	43
			U2	34
			U	34
			z	-0.40755
			p	0.683604
The introduction on the Dutch situation and timeline of important events presented were useful and efficient
Airports	Ports		Airports (ranks)	Ports (ranks)
5	5		16	16
5	5		16	16
4	5		7.5	16
4	4		7.5	7.5
4	4		7.5	7.5
4	4		7.5	7.5
4	4		7.5	7.5
	4			7.5
	4			7.5
	4			7.5
	3			1
			R1	69.5
			R2	101.5
			N1	7
			N2	11
			U1	35.5
			U2	41.5
			U	35.5
			z	-0.2717
			p	0.785853
The first session, in which we discussed the implementation of different control measures in ports/on airports, went efficiently
Airports	Ports		Airports (ranks)	Ports (ranks)
5	4		18	13
4	4		13	13
4	4		13	13
4	4		13	13
3	4		5.5	13
3	4		5.5	13
2	3		1.5	5.5
	3			5.5
	3			5.5
	3			5.5
	2			1.5
			R1	69.5
			R2	101.5
			N1	7
			N2	11
			U1	35.5
			U2	41.5
			U	35.5
			z	-0.2717
			p	0.785853
The second session, in which we discussed the cooperation in the COVID-19 control in ports/on airports, went efficiently
Airports	Ports		Airports (ranks)	Ports (ranks)
5	5		17.5	17.5
4	4		10	10
4	4		10	10
4	4		10	10
4	4		10	10
4	4		10	10
3	4		2	10
	4			10
	4			10
	3			2
	3			2
			R1	69.5
			R2	101.5
			N1	7
			N2	11
			U1	35.5
			U2	41.5
			U	35.5
			z	-0.2717
			p	0.785853
The number of participants involved in the IAR meeting and its different sessions was adequately
Airports	Ports		Airports (ranks)	Ports (ranks)
5	4		18	10
4	4		10	10
4	4		10	10
4	4		10	10
4	4		10	10
4	4		10	10
4	4		10	10
	4			10
	4			10
	3			1.5
	3			1.5
			R1	78
			R2	93
			N1	7
			N2	11
			U1	27
			U2	50
			U	27
			z	-1.04152
			p	0.297636
The participants involved in the IAR had the right profile to participate
Airports	Ports		Airports (ranks)	Ports (ranks)
5	5		16.5	16.5
5	5		16.5	16.5
4	4		9	9
4	4		9	9
4	4		9	9
4	4		9	9
3	4		2.5	9
	4			9
	4			9
	3			2.5
	2			1
			R1	71.5
			R2	99.5
			N1	7
			N2	11
			U1	33.5
			U2	43.5
			U	33.5
			z	-0.452833
			p	0.650669
The methods used during this IAR could also be effective for evaluations of other subjects or events
Airports	Ports		Airports (ranks)	Ports (ranks)
5	5		17.5	17.5
4	4		11	11
4	4		11	11
4	4		11	11
4	4		11	11
3	4		3	11
3	4		3	11
	4			11
	3			3
	3			3
	3			3
			R1	67.5
			R2	103.5
			N1	7
			N2	11
			U1	37.5
			U2	39.5
			U	37.5
			z	-0.0905667
			p	0.927837
Generally, I consider the IAR methodology effective for achieving objective and concrete results
Airports	Ports		Airports (ranks)	Ports (ranks)
5	5		17	17
4	5		9.5	17
4	4		9.5	9.5
4	4		9.5	9.5
4	4		9.5	9.5
3	4		2	9.5
3	4		2	9.5
	4			9.5
	4			9.5
	4			9.5
	3			2
			R1	59
			R2	112
			N1	7
			N2	11
			U1	46
			U2	31
			U	31
			z	-0.67925
			p	0.496979
The results of the IAR can contribute to put the most important defects in the COVID-19 response in ports/on airports timely on the agenda
Airports	Ports		Airports (ranks)	Ports (ranks)
5	5		17.5	17.5
4	4		12	12
4	4		12	12
4	4		12	12
4	4		12	12
3	4		4	12
3	3		4	4
	3			4
	3			4
	3			4
	3			4
			R1	73.5
			R2	97.5
			N1	7
			N2	11
			U1	31.5
			U2	45.5
			U	31.5
			z	-0.633967
			p	0.526103
The results of the IAR can contribute to put the defects in coordination and cooperation on the agenda
Airports	Ports		Airports (ranks)	Ports (ranks)
5	5		17	17
4	5		11	17
4	4		11	11
4	4		11	11
4	4		11	11
3	4		3.5	11
3	4		3.5	11
	3			3.5
	3			3.5
	3			3.5
	3			3.5
			R1	68
			R2	103
			N1	7
			N2	11
			U1	37
			U2	40
			U	37
			z	-0.13585
			p	0.89194
The results of the IAR can contribute to identify, repeat and retain solutions and efficient examples from practice
Airports	Ports		Airports (ranks)	Ports (ranks)
4	5		10	17.5
4	5		10	17.5
4	4		10	10
4	4		10	10
4	4		10	10
4	4		10	10
3	4		2	10
	4			10
	4			10
	3			2
	3			2
			R1	62
			R2	109
			N1	7
			N2	11
			U1	43
			U2	34
			U	34
			z	-0.40755
			p	0.683604
The results of the IAR can contribute to support and strengthen individuals to improve handling the challenges of the COVID-19 response
Airports	Ports		Airports (ranks)	Ports (ranks)
4	5		12	18
4	4		12	12
4	4		12	12
4	4		12	12
3	4		4	12
3	4		4	12
2	4		1	12
	4			12
	3			4
	3			4
	3			4
			R1	57
			R2	114
			N1	7
			N2	11
			U1	48
			U2	29
			U	29
			z	-0.860383
			p	0.389578
The results of the IAR can contribute to draw attention to solutions of new capacity developed during the COVID-19 response
Airports	Ports		Airports (ranks)	Ports (ranks)
5	5		16	16
4	5		9	16
4	5		9	16
4	5		9	16
4	4		9	9
3	4		2.5	9
3	4		2.5	9
	4			9
	4			9
	3			2.5
	3			2.5
			R1	57
			R2	114
			N1	7
			N2	11
			U1	48
			U2	29
			U	29
			z	-0.860383
			p	0.389578
